# Supplementary material for: Hexa­kis­(N,N′-dimethyl­thio­urea-κS)nickel(II) nitrate
Source: Acta Crystallogr Sect E Struct Rep Online. 2010 Oct 13;66(Pt 11):m1393–4. doi: 10.1107/S1600536810040031 (PMC3009254; doi:10.1107/S1600536810040031)
Supplement: Supplementary file 1 [file e-66-m1393-sup1.cif]

##############################################################################
###                                                                        ###
###        Electronic paper (Acta Crystallographica Section E)             ###
###                                                                        ###
##############################################################################
#                                                                            #
# This CIF contains the data in a paper accepted for publication in Acta     #
# Crystallographica Section E. It conforms to the requirements of Notes      #
# for Authors for Section E, and has been peer reviewed under the auspices   #
# of the IUCr Commission on Journals.                                        #
#                                                                            #
# Full details of the Crystallographic Information File format               #
# are given in the paper "The Crystallographic Information File (CIF):       #
# a New Standard Archive File for Crystallography" by S. R. Hall, F. H.      #
# Allen and I. D. Brown [Acta Cryst. (1991), A47, 655-685].                  #
#                                                                            #
# The current version of the core CIF dictionary is obtainable from          #
# ftp://ftp.iucr.org/pub/cif_core.dic. The current version number is 2.4.    #
#                                                                            #
# Software is freely available for graphical display of the structure(s) in  #
# this CIF.  For information consult the CIF home page http://www.iucr.org/  #
# cif/home.html                                                              #
#                                                                            #
# This file may be used for bona fide research purposes within the           #
# scientific community so long as proper attribution is given to the journal # 
# article from which it was obtained.                                        #
#                                                                            #
##############################################################################
                                             
data_I
_audit_creation_method     SHELXL-97
_chemical_name_systematic
;
Hexakis(<i>N</i>,<i>N</i>'-dimethylthiourea-\k<i>S</i>)nickel(II) dinitrate
;
_chemical_name_common     ?
_chemical_formula_moiety     'C18 H48 N12 Ni S6 2+, 2(N O3 -)'
_chemical_formula_sum     'C18 H48 N14 Ni O6 S6'
_chemical_formula_iupac     '[Ni (C3 H8 N2 S)6] (N O3)2'
_chemical_formula_weight     807.77
_chemical_melting_point     ?
_symmetry_cell_setting     trigonal
_symmetry_space_group_name_H-M     'R -3 c'
_symmetry_space_group_name_Hall     '-R 3 2"c'
loop_
    _symmetry_equiv_pos_site_id
    _symmetry_equiv_pos_as_xyz
    1 x,y,z
    2 -y,x-y,z
    3 -x+y,-x,z
    4 y,x,1/2-z
    5 -x,-x+y,1/2-z
    6 x-y,-y,1/2-z
    7 -x,-y,-z
    8 y,-x+y,-z
    9 x-y,x,-z
    10 -y,-x,1/2+z
    11 x,x-y,1/2+z
    12 -x+y,y,1/2+z
    13 1/3+x,2/3+y,2/3+z
    14 1/3-y,2/3+x-y,2/3+z
    15 1/3-x+y,2/3-x,2/3+z
    16 1/3+y,2/3+x,1/6-z
    17 1/3-x,2/3-x+y,1/6-z
    18 1/3+x-y,2/3-y,1/6-z
    19 1/3-x,2/3-y,2/3-z
    20 1/3+y,2/3-x+y,2/3-z
    21 1/3+x-y,2/3+x,2/3-z
    22 1/3-y,2/3-x,1/6+z
    23 1/3+x,2/3+x-y,1/6+z
    24 1/3-x+y,2/3+y,1/6+z
    25 2/3+x,1/3+y,1/3+z
    26 2/3-y,1/3+x-y,1/3+z
    27 2/3-x+y,1/3-x,1/3+z
    28 2/3+y,1/3+x,5/6-z
    29 2/3-x,1/3-x+y,5/6-z
    30 2/3+x-y,1/3-y,5/6-z
    31 2/3-x,1/3-y,1/3-z
    32 2/3+y,1/3-x+y,1/3-z
    33 2/3+x-y,1/3+x,1/3-z
    34 2/3-y,1/3-x,5/6+z
    35 2/3+x,1/3+x-y,5/6+z
    36 2/3-x+y,1/3+y,5/6+z
_cell_length_a     13.7166(10)
_cell_length_b     13.7166(10)
_cell_length_c     35.332(3)
_cell_angle_alpha     90.00
_cell_angle_beta     90.00
_cell_angle_gamma     120.00
_cell_volume     5756.9(8)
_cell_formula_units_Z     6
_cell_measurement_reflns_used     2717
_cell_measurement_theta_min     2.87
_cell_measurement_theta_max     26.06
_cell_measurement_temperature     223(2)
_exptl_crystal_description     'block'
_exptl_crystal_colour     'pale green'
_exptl_crystal_size_max     0.300
_exptl_crystal_size_mid     0.263
_exptl_crystal_size_min     0.240
_exptl_crystal_density_diffrn     1.398
_exptl_crystal_density_meas     ?
_exptl_crystal_density_method     'not measured'
_exptl_crystal_F_000     2556
_exptl_absorpt_coefficient_mu     0.883
_exptl_absorpt_correction_type     multi-scan
_exptl_absorpt_process_details     '(MULscanABS; Spek, 2009)'
_exptl_absorpt_correction_T_min     0.9633
_exptl_absorpt_correction_T_max     1.000
_exptl_special_details
;
;
_diffrn_ambient_temperature     223(2)
_diffrn_radiation_type     MoK\a
_diffrn_radiation_wavelength     0.71073
_diffrn_radiation_source     'fine-focus sealed tube'
_diffrn_radiation_monochromator     graphite
_diffrn_measurement_device_type     'Stoe IPDS 2'
_diffrn_measurement_device     '2-circle goniometer'
_diffrn_measurement_method     '\f + \w scans'
_diffrn_detector_area_resol_mean     ?
_diffrn_reflns_number     3491
_diffrn_reflns_av_R_equivalents     0.0284
_diffrn_reflns_av_sigmaI/netI     0.0305
_diffrn_reflns_theta_min     2.87
_diffrn_reflns_theta_max     25.63
_diffrn_reflns_theta_full     25.63
_diffrn_measured_fraction_theta_max     0.988
_diffrn_measured_fraction_theta_full     0.988
_diffrn_reflns_limit_h_min     -4
_diffrn_reflns_limit_h_max     14
_diffrn_reflns_limit_k_min     -16
_diffrn_reflns_limit_k_max     9
_diffrn_reflns_limit_l_min     -42
_diffrn_reflns_limit_l_max     40
_diffrn_standards_number     0
_diffrn_standards_interval_time     ?
_diffrn_standards_decay_%     0
_refine_special_details
;
Refinement of <i>F</i>^2^ against ALL reflections. The weighted <i>R</i>-factor
<i>wR</i> and goodness of fit <i>S</i> are based on <i>F</i>^2^, conventional
<i>R</i>-factors <i>R</i> are based on <i>F</i>, with <i>F</i> set to zero for
negative <i>F</i>^2^. The threshold expression of <i>F</i>^2^ >
\s(<i>F</i>^2^) is used only for calculating <i>R</i>-factors(gt) <i>etc</i>.
and is not relevant to the choice of reflections for refinement.
<i>R</i>-factors based on <i>F</i>^2^ are statistically about twice as large
as those based on <i>F</i>, and <i>R</i>- factors based on ALL data will be
even larger.
;
_reflns_number_total     1199
_reflns_number_gt     851
_reflns_threshold_expression     I>2\s(I)
_refine_ls_structure_factor_coef     Fsqd
_refine_ls_matrix_type     full
_refine_ls_R_factor_all     0.0517
_refine_ls_R_factor_gt     0.0290
_refine_ls_wR_factor_gt     0.0521
_refine_ls_wR_factor_ref     0.0564
_refine_ls_goodness_of_fit_ref     1.000
_refine_ls_restrained_S_all     1.001
_refine_ls_number_reflns     1199
_refine_ls_number_parameters     79
_refine_ls_number_restraints     2
_refine_ls_hydrogen_treatment     mixed
_refine_ls_weighting_scheme     calc
_refine_ls_weighting_details
                 'calc w=1/[\s^2^(Fo^2^)+(0.0271P)^2^] where P=(Fo^2^+2Fc^2^)/3'
_atom_sites_solution_hydrogens     geom
_atom_sites_solution_primary     direct
_atom_sites_solution_secondary     difmap
_refine_ls_shift/su_max     0.001
_refine_ls_shift/su_mean     0.000
_refine_diff_density_max     0.172
_refine_diff_density_min     -0.176
_refine_ls_extinction_method     none
_refine_ls_extinction_coef     ?
loop_
    _atom_type_symbol
    _atom_type_description
    _atom_type_scat_dispersion_real
    _atom_type_scat_dispersion_imag
    _atom_type_scat_source
    'C' 'C' 0.0033 0.0016
                         'International Tables Vol C Tables 4.2.6.8 and 6.1.1.4'
    'H' 'H' 0.0000 0.0000
                         'International Tables Vol C Tables 4.2.6.8 and 6.1.1.4'
    'N' 'N' 0.0061 0.0033
                         'International Tables Vol C Tables 4.2.6.8 and 6.1.1.4'
    'Ni' 'Ni' 0.3393 1.1124
                         'International Tables Vol C Tables 4.2.6.8 and 6.1.1.4'
    'O' 'O' 0.0106 0.0060
                         'International Tables Vol C Tables 4.2.6.8 and 6.1.1.4'
    'S' 'S' 0.1246 0.1234
                         'International Tables Vol C Tables 4.2.6.8 and 6.1.1.4'
_computing_data_collection     'X-AREA (Stoe & Cie, 2009)'
_computing_cell_refinement     'X-AREA (Stoe & Cie, 2009)'
_computing_data_reduction     'X-RED32  (Stoe & Cie, 2009)'
_computing_structure_solution     'SHELXS97 (Sheldrick, 2008)'
_computing_structure_refinement     'SHELXL97 (Sheldrick, 2008)'
_computing_molecular_graphics     'PLATON (Spek, 2009)'
_computing_publication_material
   'SHELXL97 (Sheldrick, 2008), PLATON (Spek, 2009) and publCIF (Westrip, 2010)'
loop_
    _atom_site_type_symbol
    _atom_site_label
    _atom_site_fract_x
    _atom_site_fract_y
    _atom_site_fract_z
    _atom_site_U_iso_or_equiv
    _atom_site_thermal_displace_type
    _atom_site_calc_flag
    _atom_site_refinement_flags
    _atom_site_occupancy
    Ni Ni1 0.66667 0.33333 0.08333 0.02080(10)
                                             Uani . . 1.000
    S S1 0.50780(4) 0.25803(5) 0.037260(10)
                                          0.02620(10)
                                                    Uani . . 1.000
    N N1 0.35924(14) 0.17766(18) 0.09365(4) 0.0319(5) Uani . . 1.000
    N N2 0.29514(15) 0.09027(15) 0.03650(5) 0.0295(5) Uani . . 1.000
    C C1 0.37831(17) 0.16823(15) 0.05723(5) 0.0246(6) Uani . . 1.000
    C C2 0.25557(19) 0.10275(19) 0.11355(6) 0.0399(7) Uani . . 1.000
    C C3 0.3066(2) 0.0703(2) -0.00341(6) 0.0409(8) Uani . . 1.000
    O O1 0.05182(15) 0.10490(12) 0.05290(4) 0.0449(5) Uani . . 1.000
    N N3 0.00000 0.00000 0.05255(7) 0.0300(6) Uani . . 1.000
    H H1N 0.4165(16) 0.2300(15) 0.1053(5) 0.029(6) Uiso . . 1.000
    H H2A 0.19490 0.11240 0.10370 0.0600 Uiso calc R 1.000
    H H2B 0.26520 0.12040 0.14040 0.0600 Uiso calc R 1.000
    H H2C 0.23750 0.02540 0.10990 0.0600 Uiso calc R 1.000
    H H2N 0.2303(14) 0.0569(17) 0.0455(5) 0.021(5) Uiso . . 1.000
    H H3A 0.34410 0.14160 -0.01680 0.0610 Uiso calc R 1.000
    H H3B 0.23250 0.02290 -0.01430 0.0610 Uiso calc R 1.000
    H H3C 0.35070 0.03320 -0.00570 0.0610 Uiso calc R 1.000
loop_
    _atom_site_aniso_label
    _atom_site_aniso_U_11
    _atom_site_aniso_U_22
    _atom_site_aniso_U_33
    _atom_site_aniso_U_12
    _atom_site_aniso_U_13
    _atom_site_aniso_U_23
    Ni1 0.0195(2) 0.0195(2) 0.0232(2) 0.00980(10)
                                                0.0000 0.0000
    S1 0.0203(2) 0.0277(3) 0.0272(2) 0.0095(3) -0.0019(2) -0.0009(3)
    N1 0.0223(8) 0.0328(11) 0.0325(7) 0.0078(10) -0.0009(6) -0.0031(9)
    N2 0.0180(9) 0.0281(10) 0.0382(8) 0.0084(8) -0.0036(8) -0.0040(8)
    C1 0.0218(10) 0.0222(11) 0.0336(9) 0.0138(8) -0.0037(7) 0.0011(7)
    C2 0.0299(12) 0.0453(15) 0.0373(10) 0.0133(11) 0.0033(9) 0.0028(9)
    C3 0.0376(14) 0.0439(15) 0.0398(11) 0.0193(12) -0.0136(10) -0.0131(10)
    O1 0.0306(10) 0.0206(7) 0.0794(10) 0.0097(9) 0.0077(10) 0.0079(7)
    N3 0.0261(9) 0.0261(9) 0.0379(13) 0.0131(5) 0.0000 0.0000
_geom_special_details
;
Bond distances, angles <i>etc</i>. have been calculated using the rounded
fractional coordinates. All su's are estimated from the variances of the
(full) variance-covariance matrix. The cell e.s.d.'s are taken into account in
the estimation of distances, angles and torsion angles
;
loop_
    _geom_bond_atom_site_label_1
    _geom_bond_atom_site_label_2
    _geom_bond_site_symmetry_1
    _geom_bond_site_symmetry_2
    _geom_bond_distance
    _geom_bond_publ_flag
    Ni1 S1 . . 2.4929(6) no
    Ni1 S1 . 2_655 2.4929(7) no
    Ni1 S1 . 3_665 2.4929(5) no
    Ni1 S1 . 16_545 2.4929(5) no
    Ni1 S1 . 17_655 2.4929(6) no
    Ni1 S1 . 18_555 2.4929(7) no
    S1 C1 . . 1.727(2) no
    O1 N3 . . 1.2462(14) no
    N1 C1 . . 1.332(2) no
    N1 C2 . . 1.453(3) no
    N2 C3 . . 1.460(3) no
    N2 C1 . . 1.327(3) no
    N1 H1N . . 0.86(2) no
    N2 H2N . . 0.83(2) no
    C2 H2B . . 0.9700 no
    C2 H2C . . 0.9700 no
    C2 H2A . . 0.9700 no
    C3 H3B . . 0.9700 no
    C3 H3C . . 0.9700 no
    C3 H3A . . 0.9700 no
loop_
    _geom_angle_atom_site_label_1
    _geom_angle_atom_site_label_2
    _geom_angle_atom_site_label_3
    _geom_angle_site_symmetry_1
    _geom_angle_site_symmetry_2
    _geom_angle_site_symmetry_3
    _geom_angle
    _geom_angle_publ_flag
    S1 Ni1 S1 . . 2_655 81.98(2) no
    S1 Ni1 S1 . . 3_665 81.98(2) no
    S1 Ni1 S1 . . 16_545 99.78(2) no
    S1 Ni1 S1 . . 17_655 177.39(2) no
    S1 Ni1 S1 . . 18_555 96.33(2) no
    S1 Ni1 S1 2_655 . 3_665 81.98(2) no
    S1 Ni1 S1 2_655 . 16_545 96.34(2) no
    S1 Ni1 S1 2_655 . 17_655 99.78(2) no
    S1 Ni1 S1 2_655 . 18_555 177.40(2) no
    S1 Ni1 S1 3_665 . 16_545 177.40(3) no
    S1 Ni1 S1 3_665 . 17_655 96.33(2) no
    S1 Ni1 S1 3_665 . 18_555 99.78(2) no
    S1 Ni1 S1 16_545 . 17_655 81.98(2) no
    S1 Ni1 S1 16_545 . 18_555 81.98(2) no
    S1 Ni1 S1 17_655 . 18_555 81.97(2) no
    Ni1 S1 C1 . . . 113.77(7) no
    C1 N1 C2 . . . 124.68(19) no
    C1 N2 C3 . . . 123.7(2) no
    C1 N1 H1N . . . 113.7(13) no
    C2 N1 H1N . . . 121.5(13) no
    C1 N2 H2N . . . 118.9(13) no
    C3 N2 H2N . . . 116.8(13) no
    O1 N3 O1 . . 3_555 119.99(14) no
    O1 N3 O1 2_555 . 3_555 119.99(14) no
    O1 N3 O1 . . 2_555 119.99(14) no
    N1 C1 N2 . . . 118.7(2) no
    S1 C1 N2 . . . 120.83(15) no
    S1 C1 N1 . . . 120.48(16) no
    N1 C2 H2B . . . 109.00 no
    H2A C2 H2C . . . 110.00 no
    N1 C2 H2C . . . 109.00 no
    H2A C2 H2B . . . 110.00 no
    N1 C2 H2A . . . 109.00 no
    H2B C2 H2C . . . 109.00 no
    N2 C3 H3C . . . 109.00 no
    H3A C3 H3C . . . 109.00 no
    H3B C3 H3C . . . 110.00 no
    H3A C3 H3B . . . 109.00 no
    N2 C3 H3A . . . 110.00 no
    N2 C3 H3B . . . 109.00 no
loop_
    _geom_torsion_atom_site_label_1
    _geom_torsion_atom_site_label_2
    _geom_torsion_atom_site_label_3
    _geom_torsion_atom_site_label_4
    _geom_torsion_site_symmetry_1
    _geom_torsion_site_symmetry_2
    _geom_torsion_site_symmetry_3
    _geom_torsion_site_symmetry_4
    _geom_torsion
    _geom_torsion_publ_flag
    S1 Ni1 S1 C1 2_655 . . . 124.24(8) no
    S1 Ni1 S1 C1 3_665 . . . -152.79(8) no
    S1 Ni1 S1 C1 16_545 . . . 29.15(8) no
    S1 Ni1 S1 C1 18_555 . . . -53.76(8) no
    Ni1 S1 C1 N1 . . . . 27.1(2) no
    Ni1 S1 C1 N2 . . . . -154.41(17) no
    C2 N1 C1 S1 . . . . -176.58(19) no
    C2 N1 C1 N2 . . . . 4.9(4) no
    C3 N2 C1 S1 . . . . 2.9(3) no
    C3 N2 C1 N1 . . . . -178.6(2) no
loop_
    _geom_hbond_atom_site_label_D
    _geom_hbond_atom_site_label_H
    _geom_hbond_atom_site_label_A
    _geom_hbond_site_symmetry_A
    _geom_hbond_distance_DH
    _geom_hbond_distance_HA
    _geom_hbond_distance_DA
    _geom_hbond_angle_DHA
    _geom_hbond_publ_flag
    N1 H1N S1 18_555 0.86(2) 2.520(19) 3.367(2) 168.6(17) yes
    N2 H2N O1 3_555 0.83(2) 2.14(2) 2.947(3) 163.4(18) yes
    C3 H3B O1 8_555 0.97 2.41 3.180(3) 136 yes
_iucr_refine_instructions_details
;
TITL SD102 IPDS2 -50DEGC    NEW: R-3C
CELL  0.71073 13.71660 13.71660 35.33200 90.00000 90.00000 120.00000
ZERR 6  0.00100  0.00100  0.00300  0.00000  0.00000  0.00000
LATT 3
SYMM -Y, X-Y, Z
SYMM Y, X, -Z+ 0.50000
SYMM -X+Y, -X, Z
SYMM -X, -X+Y, -Z+ 0.50000
SYMM X-Y, -Y, -Z+ 0.50000
SFAC C H N NI O S
UNIT 108 288 84 6 36 36
TEMP -50
L.S. 5
FMAP 2
PLAN 20
DFIX 0.87 .02 N1 H1N N2 H2N
ACTA
BOND $H
HTAB
CONF
WGHT    0.027100
FVAR       0.17724
NI1   4    0.666667    0.333333    0.083333    10.16667    0.01953    0.01953 =
         0.02316    0.00000    0.00000    0.00976
S1    6    0.507801    0.258027    0.037261    11.00000    0.02033    0.02771 =
         0.02716   -0.00092   -0.00192    0.00949
N1    3    0.359236    0.177661    0.093650    11.00000    0.02227    0.03280 =
         0.03252   -0.00310   -0.00093    0.00775
H1N   2    0.416509    0.229993    0.105266    11.00000    0.02940
N2    3    0.295141    0.090275    0.036499    11.00000    0.01800    0.02806 =
         0.03819   -0.00395   -0.00364    0.00835
H2N   2    0.230252    0.056902    0.045534    11.00000    0.02106
C1    1    0.378313    0.168228    0.057233    11.00000    0.02180    0.02220 =
         0.03364    0.00107   -0.00370    0.01383
C2    1    0.255569    0.102746    0.113554    11.00000    0.02994    0.04533 =
         0.03725    0.00275    0.00335    0.01326
AFIX 137
H2A   2    0.194898    0.112417    0.103735    11.00000   -1.50000
H2B   2    0.265153    0.120416    0.140356    11.00000   -1.50000
H2C   2    0.237450    0.025392    0.109858    11.00000   -1.50000
AFIX   0
C3    1    0.306563    0.070331   -0.003411    11.00000    0.03755    0.04386 =
         0.03982   -0.01315   -0.01358    0.01925
AFIX 137
H3A   2    0.344085    0.141649   -0.016762    11.00000   -1.50000
H3B   2    0.232533    0.022931   -0.014273    11.00000   -1.50000
H3C   2    0.350660    0.033158   -0.005721    11.00000   -1.50000
AFIX   0
N3    3    0.000000    0.000000    0.052547    10.33330    0.02612    0.02612 =
         0.03789    0.00000    0.00000    0.01306
O1    5    0.051818    0.104899    0.052903    11.00000    0.03059    0.02063 =
         0.07939    0.00793    0.00775    0.00974
HKLF 4 1 -1.0000 -1.0000  0.0000  0.0000  1.0000  0.0000  0.0000  0.0000 -1.0000
REM  SD102 IPDS2 -50DEGC    NEW: R-3C
REM R1 =  0.0290 for    851 Fo > 4sig(Fo)  and  0.0517 for all   1199 data
REM     79 parameters refined using      2 restraints
END
WGHT      0.0271      0.0000
REM Highest difference peak  0.172,  deepest hole -0.176,  1-sigma level  0.040
Q1    1   0.3583  0.1883  0.0736  11.00000  0.05    0.17
Q2    1   0.3919  0.1037 -0.0111  11.00000  0.05    0.17
Q3    1   0.0373  0.0756  0.0637  11.00000  0.05    0.16
Q4    1   0.5073  0.2365  0.0102  11.00000  0.05    0.15
Q5    1   0.0943  0.1259  0.0553  11.00000  0.05    0.15
Q6    1   0.0238  0.0874  0.0319  11.00000  0.05    0.15
Q7    1   0.4385  0.1830  0.0440  11.00000  0.05    0.14
Q8    1   0.5010  0.1585  0.0248  11.00000  0.05    0.13
Q9    1   0.1153  0.1206  0.0879  11.00000  0.05    0.13
Q10   1   0.3647  0.1439  0.0778  11.00000  0.05    0.13
Q11   1   0.3001  0.0981  0.0144  11.00000  0.05    0.13
Q12   1   0.6026  0.3063  0.0518  11.00000  0.05    0.12
Q13   1   0.2779 -0.0459  0.0003  11.00000  0.05    0.12
Q14   1   0.3337  0.1624  0.0452  11.00000  0.05    0.12
Q15   1   0.0258  0.1357  0.0575  11.00000  0.05    0.12
Q16   1   0.4244  0.2250  0.0475  11.00000  0.05    0.12
Q17   1   0.2138  0.0688 -0.0167  11.00000  0.05    0.11
Q18   1   0.5062  0.3146  0.0157  11.00000  0.05    0.11
Q19   1   0.3147  0.1468  0.1009  11.00000  0.05    0.11
Q20   1   0.1333  0.2058  0.1064  11.00000  0.05    0.11
;
data_global
_journal_date_recd_electronic     2010-10-03
_journal_date_accepted     2010-10-07
_journal_name_full     'Acta Crystallographica, Section E'
_journal_year     2010
_journal_volume     66
_journal_issue     11
_journal_page_first     m1393
_journal_page_last     m1394
_journal_paper_category     QM
_journal_coeditor_code     WM2412
_publ_contact_author_name     'Saeed Ahmad'
_publ_contact_author_address
;
Department of Chemistry
University of Engineering and Technology
Lahore 54890
Pakistan
;
_publ_contact_author_email     'saeed_a786@hotmail.com'
_publ_contact_author_fax     ?
_publ_contact_author_phone     '+92-333-5248570'
_publ_section_title
;
Hexakis(<i>N</i>,<i>N</i>'-dimethylthiourea-\k<i>S</i>)nickel(II) nitrate
;
loop_
    _publ_author_name
    _publ_author_footnote
    _publ_author_address
    'Asif, Iram' .
;
Department of Chemistry, University of Engineering and Technology, Lahore 54890,
Pakistan
;
    'Mahmood, Rashid' .
;
Division of Science and Technology, University of Education, Township, Lahore,
Pakistan
;
    'Stoeckli-Evans, Helen' .
;
Institute of Physics, University of Neuch\^atel, rue Emile-Argand 11,
CH-2000 Neuch\^atel, Switzerland
;
    'Mateen, Muhammad' .
;
Department of Chemistry, University of Engineering and Technology, Lahore 54890,
Pakistan
;
    'Ahmad, Saeed' .
;
Department of Chemistry, University of Engineering and Technology, Lahore 54890,
Pakistan
;
_publ_section_synopsis     .
