# Supplementary material for: Hexa­kis­(N,N′-dimethyl­thio­urea-κS)nickel(II) nitrate
Source: Acta Crystallogr Sect E Struct Rep Online. 2010 Oct 13;66(Pt 11):m1393–4. doi: 10.1107/S1600536810040031 (PMC3009254; doi:10.1107/S1600536810040031)
Supplement: Supplementary file 2 [file e-66-m1393-Isup2.hkl]

# 
# h,k,l, Fc-squared, Fo-squared, sigma(Fo-squared) and status flag 
# 
data_I
_shelx_title ' SD102 IPDS2 -50DEGC    NEW: R-3C' 
_shelx_refln_list_code          4 
_shelx_F_calc_maximum      562.82 
_exptl_crystal_F_000      2556.00 
_reflns_d_resolution_high  0.8217 
 
loop_ 
 _symmetry_equiv_pos_as_xyz 
 'x, y, z' 
 '-y, x-y, z' 
 'y, x, -z+1/2' 
 '-x+y, -x, z' 
 '-x, -x+y, -z+1/2' 
 'x-y, -y, -z+1/2' 
 'x+2/3, y+1/3, z+1/3' 
 '-y+2/3, x-y+1/3, z+1/3' 
 'y+2/3, x+1/3, -z+5/6' 
 '-x+y+2/3, -x+1/3, z+1/3' 
 '-x+2/3, -x+y+1/3, -z+5/6' 
 'x-y+2/3, -y+1/3, -z+5/6' 
 'x+1/3, y+2/3, z+2/3' 
 '-y+1/3, x-y+2/3, z+2/3' 
 'y+1/3, x+2/3, -z+7/6' 
 '-x+y+1/3, -x+2/3, z+2/3' 
 '-x+1/3, -x+y+2/3, -z+7/6' 
 'x-y+1/3, -y+2/3, -z+7/6' 
 '-x, -y, -z' 
 'y, -x+y, -z' 
 '-y, -x, z-1/2' 
 'x-y, x, -z' 
 'x, x-y, z-1/2' 
 '-x+y, y, z-1/2' 
 '-x+2/3, -y+1/3, -z+1/3' 
 'y+2/3, -x+y+1/3, -z+1/3' 
 '-y+2/3, -x+1/3, z-1/6' 
 'x-y+2/3, x+1/3, -z+1/3' 
 'x+2/3, x-y+1/3, z-1/6' 
 '-x+y+2/3, y+1/3, z-1/6' 
 '-x+1/3, -y+2/3, -z+2/3' 
 'y+1/3, -x+y+2/3, -z+2/3' 
 '-y+1/3, -x+2/3, z+1/6' 
 'x-y+1/3, x+2/3, -z+2/3' 
 'x+1/3, x-y+2/3, z+1/6' 
 '-x+y+1/3, y+2/3, z+1/6' 
 
_cell_length_a    13.7166 
_cell_length_b    13.7166 
_cell_length_c    35.3320 
_cell_angle_alpha  90.000 
_cell_angle_beta   90.000 
_cell_angle_gamma 120.000 
 
_shelx_F_squared_multiplier     1.000 
 
loop_ 
 _refln_index_h 
 _refln_index_k 
 _refln_index_l 
 _refln_F_squared_calc 
 _refln_F_squared_meas 
 _refln_F_squared_sigma 
 _refln_observed_status 
  -1   2   0    70830.92    77256.91    878.29 o 
   0   3   0     1680.38     1770.81    299.86 o 
  -2   4   0   254876.45   244120.52   1853.89 o 
  -1   5   0     5954.46     6583.49    375.30 o 
  -3   6   0    23105.24    20570.15    481.62 o 
   0   6   0       55.86      -37.24    215.82 o 
  -2   7   0    23714.48    24210.24    273.77 o 
  -4   8   0   142398.00   143098.80    973.10 o 
  -1   8   0     1727.68     1916.55    222.72 o 
  -3   9   0    57906.16    56616.31   1488.78 o 
   0   9   0     3314.95     3341.72    337.10 o 
  -5  10   0   101707.24    98478.63    790.71 o 
  -2  10   0      234.37      254.70    186.80 o 
  -4  11   0     5366.83     5471.00    250.74 o 
  -1  11   0    10018.19    10100.36    203.11 o 
  -6  12   0     7884.43     7873.01    397.26 o 
  -3  12   0     3830.23     3830.26    184.78 o 
   0  12   0    31139.87    30927.01    427.82 o 
  -5  13   0     1141.75     1551.81    355.56 o 
  -2  13   0     4488.76     4657.85    226.34 o 
  -7  14   0    10309.90    10659.58    432.60 o 
  -4  14   0     1680.51     1710.59    272.77 o 
  -1  14   0    19114.52    19701.15    263.14 o 
  -6  15   0     7425.02     7543.61    304.06 o 
  -3  15   0     1312.91     1474.92    239.44 o 
  -5  16   0      606.87      420.65    309.45 o 
  -2   3   1     6295.58     6055.17    248.56 o 
  -1   4   1    97061.02    95293.84    990.93 o 
  -3   5   1    15282.09    16049.97    262.20 o 
  -5   6   1     2544.02     2761.20    193.49 o 
  -2   6   1       10.14      135.25    157.70 o 
  -4   7   1     2019.18     1717.35    185.25 o 
  -1   7   1     8122.39     7962.31    253.33 o 
  -6   8   1        2.08       18.88    148.19 o 
  -3   8   1      164.25      159.53    170.52 o 
  -8   9   1      331.00      379.32    178.77 o 
  -5   9   1      380.22      439.26    214.76 o 
  -2   9   1      571.61      572.12    215.50 o 
  -7  10   1      106.66      195.25    220.80 o 
  -4  10   1      339.15      362.19    221.01 o 
  -1  10   1     4137.29     4360.73    207.74 o 
  -9  11   1      385.18      592.41    161.63 o 
  -6  11   1      251.48      120.29    228.62 o 
  -3  11   1        0.22       39.51    162.61 o 
 -11  12   1       57.65      343.84    204.12 o 
  -8  12   1       92.80      133.44    196.13 o 
  -5  12   1      283.39      388.99    336.46 o 
  -2  12   1      399.12      597.50    201.23 o 
 -10  13   1     3043.01     2814.21    215.70 o 
  -7  13   1     2240.71     2323.75    255.55 o 
  -4  13   1      239.81      654.19    271.69 o 
  -1  13   1     1342.93     1023.72    228.91 o 
 -12  14   1        0.70     -195.95    231.44 o 
  -9  14   1      231.97      312.98    265.24 o 
  -6  14   1     2540.47     2232.06    386.12 o 
  -3  14   1     2703.83     2397.96    197.31 o 
 -11  15   1       47.88      235.47    284.28 o 
  -8  15   1      270.83      537.64    395.67 o 
  -5  15   1      148.81      498.46    228.52 o 
  -2  15   1      614.02      603.54    249.86 o 
 -10  16   1       19.74      227.50    323.44 o 
  -7  16   1      451.36      672.61    432.60 o 
  -4  16   1      956.58      759.19    445.65 o 
  -2   2   2     2953.57     2824.86    281.13 o 
  -1   3   2     1773.87     1380.43    213.04 o 
  -3   4   2     2550.70     3443.21    430.21 o 
  -5   5   2    80983.96    87066.23    715.58 o 
  -2   5   2     7056.36     7309.64    205.72 o 
  -4   6   2    59300.09    59499.03    500.76 o 
  -1   6   2    10820.84    10191.65    330.73 o 
  -6   7   2    24025.86    24636.88    378.32 o 
  -3   7   2    49597.30    48447.10    593.01 o 
   0   7   2    53179.32    52106.11    589.53 o 
  -8   8   2        9.60        9.55    308.45 o 
  -5   8   2    53773.01    54702.64    691.24 o 
  -2   8   2     2347.81     2310.45    218.96 o 
  -7   9   2      720.94      754.34    154.57 o 
  -4   9   2   132444.50   133381.34   3396.64 o 
  -1   9   2     1303.97     1183.37    223.62 o 
  -9  10   2     2467.96     2477.12    296.83 o 
  -6  10   2    22101.80    22323.85    319.76 o 
  -3  10   2      671.20      591.49    225.87 o 
   0  10   2     2162.85     1969.13    339.01 o 
 -11  11   2     4818.82     4784.35    367.34 o 
  -8  11   2     6570.86     6770.01    208.72 o 
  -5  11   2     8433.32     8228.63    263.88 o 
  -2  11   2     4977.03     5074.69    205.27 o 
 -10  12   2     7559.48     7812.84    220.65 o 
  -7  12   2      106.55      123.80    245.90 o 
  -4  12   2    19336.29    18463.19    439.92 o 
  -1  12   2    24536.96    24473.43    273.29 o 
 -12  13   2    19344.63    19967.99    271.09 o 
  -9  13   2      225.62      301.66    175.65 o 
  -6  13   2       44.73      415.41    355.56 o 
  -3  13   2     1345.38     2080.90    215.12 o 
   0  13   2    31824.99    31397.56    379.90 o 
 -14  14   2     4354.32     4574.94    262.13 o 
 -11  14   2     1028.85     1230.96    224.44 o 
  -8  14   2     1171.98     1434.67    456.15 o 
  -5  14   2     2994.73     3316.89    388.03 o 
  -2  14   2    10307.45    10156.95    231.39 o 
 -13  15   2     1144.67     1059.06    213.55 o 
 -10  15   2     2182.07     2243.56    287.41 o 
  -7  15   2      308.18      700.62    396.31 o 
  -4  15   2     2132.11     2229.12    292.01 o 
  -9  16   2     7200.09     7014.18    453.29 o 
  -6  16   2     4391.64     4226.72    327.55 o 
  -1   2   3    14221.28    13962.75    370.01 o 
  -2   4   3      371.24      350.93    213.19 o 
  -4   5   3    29345.16    28524.56    285.80 o 
  -1   5   3     2707.81     2847.05    347.61 o 
  -3   6   3     3591.40     3749.78    197.06 o 
  -5   7   3       66.61      -24.75    141.23 o 
  -2   7   3     4099.21     3942.43    250.15 o 
  -7   8   3     1469.40     1197.41    221.37 o 
  -4   8   3     4794.19     4910.07    245.03 o 
  -1   8   3     9232.47     9102.69    224.51 o 
  -6   9   3     4209.38     4372.21    195.89 o 
  -3   9   3      542.78      864.07    218.30 o 
  -8  10   3     3455.80     3541.85    198.84 o 
  -5  10   3      493.42      604.59    241.65 o 
  -2  10   3     1624.22     1385.96    191.73 o 
 -10  11   3     4159.41     4167.06    209.91 o 
  -7  11   3      343.86      437.06    171.79 o 
  -4  11   3     3073.90     3239.54    342.19 o 
  -1  11   3      959.74     1067.56    210.51 o 
  -9  12   3     2422.26     2490.84    259.07 o 
  -6  12   3      537.64      579.88    244.10 o 
  -3  12   3     1040.41     1238.30    177.46 o 
 -11  13   3     1487.26     1500.83    171.14 o 
  -8  13   3      719.09      772.09    200.71 o 
  -5  13   3      133.75      193.22    357.79 o 
  -2  13   3      939.49     1219.17    215.55 o 
 -13  14   3      840.54      976.20    236.60 o 
 -10  14   3     2089.71     2221.67    192.21 o 
  -7  14   3      829.30      799.62    386.76 o 
  -4  14   3      172.45       30.05    266.72 o 
  -1  14   3      247.43      478.86    236.82 o 
 -12  15   3      179.29       58.09    239.94 o 
  -9  15   3      209.22      179.01    228.52 o 
  -6  15   3       38.90       11.14    396.94 o 
  -3  15   3      588.04      805.38    240.89 o 
 -11  16   3      635.23      594.30    334.15 o 
  -8  16   3      503.59      402.99    439.28 o 
  -5  16   3      492.62      520.11    306.34 o 
  -1   1   4   316761.44   308731.06   8709.39 o 
  -2   3   4   117994.55   119552.51   1532.43 o 
  -4   4   4    41791.76    41416.93    570.75 o 
  -1   4   4     1978.98     2184.23    253.45 o 
  -3   5   4    36146.74    37325.21    454.53 o 
  -5   6   4     9564.94     8701.05    173.18 o 
  -2   6   4       31.21       60.83    213.21 o 
  -7   7   4    10908.54    10824.47    359.38 o 
  -4   7   4    10302.02     9463.27    197.11 o 
  -1   7   4    77077.47    81321.19    780.52 o 
  -6   8   4     2822.84     2586.68    134.28 o 
  -3   8   4    82862.86    81861.76    506.63 o 
   0   8   4    65855.35    66661.60    614.04 o 
  -8   9   4    46191.44    48241.52    370.36 o 
  -5   9   4    41037.21    41092.73    501.04 o 
  -2   9   4    22174.60    22424.41    314.74 o 
 -10  10   4     2134.38     1881.59    237.15 o 
  -7  10   4     1539.65     1566.97    160.90 o 
  -4  10   4    13387.10    12865.85    375.94 o 
  -1  10   4    24227.83    25682.52    413.60 o 
  -9  11   4    33536.19    33034.53    280.46 o 
  -6  11   4     8388.17     8264.43    232.10 o 
  -3  11   4       91.72       51.27    251.14 o 
   0  11   4     1226.74     1135.45    350.15 o 
 -11  12   4     6701.00     6225.87    200.29 o 
  -8  12   4    36268.60    35410.02    394.23 o 
  -5  12   4     1309.48     1155.82    242.88 o 
  -2  12   4      105.38       88.88    201.85 o 
 -13  13   4    36614.26    36184.11    401.23 o 
 -10  13   4    10837.38    10765.07    245.54 o 
  -7  13   4    16054.03    16495.49    564.22 o 
  -4  13   4    11812.91    11643.82    322.78 o 
  -1  13   4     2267.32     2754.76    224.64 o 
 -12  14   4     6758.86     6381.26    244.57 o 
  -9  14   4    12090.47    11819.13    560.08 o 
  -6  14   4       19.54      343.79    377.53 o 
  -3  14   4      124.11      220.09    223.66 o 
   0  14   4     5419.05     5746.49    317.92 o 
 -11  15   4     2344.98     2051.32    240.39 o 
  -8  15   4     6099.11     6370.06    248.96 o 
  -5  15   4     2107.08     2433.74    288.08 o 
  -2  15   4     4335.59     4878.99    203.24 o 
 -10  16   4       12.89      189.67    329.15 o 
  -7  16   4     7961.39     7632.36    458.06 o 
  -1   3   5    11545.87    11715.61    406.74 o 
  -3   4   5    22392.64    21700.12    272.60 o 
  -2   5   5     1104.10     1265.65    248.08 o 
  -4   6   5     6438.63     6635.97    154.40 o 
  -1   6   5     6690.09     6774.21    227.02 o 
  -6   7   5     1089.59     1356.93    181.76 o 
  -3   7   5      302.99      272.48    214.55 o 
  -5   8   5        1.41        2.06    160.53 o 
  -2   8   5       96.17      166.03    220.32 o 
  -7   9   5        2.14      -63.93    154.87 o 
  -4   9   5      811.24      928.22    314.18 o 
  -1   9   5     1156.79     1553.34    184.06 o 
  -9  10   5      546.42      564.09    367.02 o 
  -6  10   5     2107.03     2261.46    190.51 o 
  -3  10   5       13.33      -88.98    215.83 o 
  -8  11   5      596.63      499.61    189.02 o 
  -5  11   5      973.85      923.13    323.73 o 
  -2  11   5      435.37      407.24    192.95 o 
 -10  12   5     1768.00     1764.22    180.91 o 
  -7  12   5      744.83      636.32    152.37 o 
  -4  12   5      169.00      368.93    336.46 o 
  -1  12   5     2890.16     2875.84    213.66 o 
 -12  13   5     1451.19     1452.78    197.85 o 
  -9  13   5      725.34     1050.44    191.75 o 
  -6  13   5      416.35       64.94    256.88 o 
  -3  13   5       69.03      287.31    183.56 o 
 -11  14   5     1335.02     1259.80    179.71 o 
  -8  14   5       27.50      205.47    190.67 o 
  -5  14   5      735.41      725.13    372.75 o 
  -2  14   5      284.56      577.27    230.93 o 
 -13  15   5      665.30      808.11    215.89 o 
 -10  15   5     2105.02     2148.99    294.44 o 
  -7  15   5        3.34      342.19    400.45 o 
  -4  15   5      691.14      735.65    291.00 o 
  -9  16   5      886.94     1074.01    419.23 o 
  -6  16   5     1479.49     1224.58    437.05 o 
   0   0   6   112600.91   105602.09    914.85 o 
  -1   2   6    48757.38    50038.66    571.24 o 
  -3   3   6   175610.14   182305.84   3332.50 o 
  -2   4   6   130768.62   134245.72    906.89 o 
  -4   5   6   191531.41   187406.89   1939.83 o 
  -1   5   6    40547.30    43009.20    446.44 o 
  -6   6   6    85472.11    89029.30    674.52 o 
  -3   6   6    23364.69    22712.88    280.10 o 
  -5   7   6    13910.13    13827.56    175.53 o 
  -2   7   6    22623.50    25144.38    312.63 o 
  -7   8   6     3698.26     4040.08    194.14 o 
  -4   8   6    19514.08    19384.07    760.94 o 
  -1   8   6    28456.93    26816.17    334.30 o 
  -9   9   6     6472.07     6043.30    272.80 o 
  -6   9   6     6971.19     6616.81    163.30 o 
  -3   9   6     2913.04     3003.54    255.95 o 
   0   9   6    34798.73    35587.85    525.86 o 
  -8  10   6      705.63     1051.49    144.86 o 
  -5  10   6     9728.91    10059.23    357.15 o 
  -2  10   6    41365.43    42650.78    383.06 o 
 -10  11   6     2984.70     3016.10    203.80 o 
  -7  11   6    33432.47    33355.56    353.05 o 
  -4  11   6      183.61      -58.89    330.10 o 
  -1  11   6     6526.28     6615.90    219.05 o 
 -12  12   6      242.85      375.94    364.48 o 
  -9  12   6    47679.03    49034.52    854.76 o 
  -6  12   6     9752.62     9448.37    293.81 o 
  -3  12   6     1485.15     1465.88    206.41 o 
   0  12   6     6180.04     6042.36    286.31 o 
 -11  13   6      717.80      823.76    198.75 o 
  -8  13   6    44179.72    43144.45    332.06 o 
  -5  13   6      376.85      205.95    362.57 o 
  -2  13   6     2094.23     1747.72    223.39 o 
 -13  14   6       29.90      -98.61    251.57 o 
 -10  14   6     8118.58     8397.36    218.70 o 
  -7  14   6     8319.25     8751.25    415.09 o 
  -4  14   6      348.01      407.03    275.70 o 
  -1  14   6     2941.88     2809.59    192.05 o 
 -12  15   6      479.11      608.01    238.40 o 
  -9  15   6     3226.62     3602.74    288.08 o 
  -6  15   6     1013.54     1155.82    408.09 o 
  -3  15   6    12015.83    12217.19    278.95 o 
 -11  16   6      896.45      904.08    255.03 o 
  -8  16   6      279.96      398.06    301.19 o 
  -5  16   6     8038.34     8821.85    290.90 o 
  -2   3   7       90.89      172.28    177.26 o 
  -1   4   7     2534.45     2737.87    339.97 o 
  -3   5   7      215.66      427.77    146.11 o 
  -5   6   7     2198.91     2403.20    163.07 o 
  -2   6   7       14.16      -48.85    178.41 o 
  -4   7   7     7582.29     7890.19    193.80 o 
  -1   7   7     1987.20     1611.96    229.36 o 
  -6   8   7     3791.65     3500.39    168.36 o 
  -3   8   7      433.93      611.49    211.68 o 
  -8   9   7      136.57      214.43    222.92 o 
  -5   9   7     2851.67     2903.36    252.13 o 
  -2   9   7     2705.70     3232.10    253.72 o 
  -7  10   7        3.56       94.74    143.22 o 
  -4  10   7        2.22       79.90    213.59 o 
  -1  10   7     4773.32     5081.61    217.34 o 
  -9  11   7     1303.57     1171.35    167.13 o 
  -6  11   7     3412.40     3285.06    343.79 o 
  -3  11   7       65.41      148.70    294.45 o 
 -11  12   7     1018.55     1048.75    211.14 o 
  -8  12   7      464.28      367.41    156.04 o 
  -5  12   7      306.37      120.64    342.51 o 
  -2  12   7     1674.96     1381.50    212.08 o 
 -10  13   7      445.82      429.99    186.50 o 
  -7  13   7      638.77      770.16    208.81 o 
  -4  13   7       53.99     -227.28    357.47 o 
  -1  13   7        0.64      106.72    234.58 o 
 -12  14   7      289.06      336.77    231.18 o 
  -9  14   7     1090.69     1220.30    286.85 o 
  -6  14   7       83.13     -325.64    377.21 o 
  -3  14   7      524.95      709.14    196.61 o 
 -11  15   7      260.01      601.14    392.49 o 
  -8  15   7       15.55       91.35    226.99 o 
  -5  15   7      185.18      174.44    408.40 o 
  -2  15   7       58.45        1.92    250.47 o 
 -10  16   7     2745.25     2525.23    300.81 o 
  -7  16   7     1992.46     2028.65    437.37 o 
   0   1   8    38319.17    40505.50    345.27 o 
  -2   2   8    25964.65    26747.01    333.05 o 
  -1   3   8    13338.71    13486.83    273.80 o 
  -3   4   8   140190.48   143001.16   2426.63 o 
  -5   5   8    72374.60    66998.20   1398.22 o 
  -2   5   8    77892.41    81913.90    638.23 o 
  -4   6   8    13320.63    13316.89    194.46 o 
  -1   6   8     2246.13     1600.88    215.66 o 
  -6   7   8    24344.22    23949.77    343.93 o 
  -3   7   8     1858.52     2230.15    223.78 o 
  -8   8   8     5522.83     6224.43    337.74 o 
  -5   8   8     8290.19     8040.68    157.16 o 
  -2   8   8    11228.22    11518.37    239.45 o 
  -7   9   8      625.99      713.07    157.36 o 
  -4   9   8       58.51      -19.74    230.46 o 
  -1   9   8    75602.12    74969.08    738.35 o 
  -9  10   8     7052.61     7044.10    251.42 o 
  -6  10   8     3158.58     3239.79    156.95 o 
  -3  10   8       37.13      308.96    248.87 o 
   0  10   8     6792.00     7772.74    383.89 o 
 -11  11   8      292.26       84.67    248.93 o 
  -8  11   8    32647.34    31716.64    268.38 o 
  -5  11   8      101.38      -32.47    323.09 o 
  -2  11   8     8387.85     8384.07    291.92 o 
 -10  12   8     3327.52     3460.27    210.72 o 
  -7  12   8    11302.55    11304.54    277.19 o 
  -4  12   8     4097.14     3496.11    264.84 o 
  -1  12   8      216.96      336.36    189.27 o 
 -12  13   8      913.82     1061.64    225.80 o 
  -9  13   8    24720.08    24472.89    259.33 o 
  -6  13   8      204.46      343.47    370.21 o 
  -3  13   8       52.28      217.73    186.22 o 
   0  13   8      669.49      462.30    227.89 o 
 -14  14   8       75.17      443.77    330.56 o 
 -11  14   8     3558.13     3393.13    246.96 o 
  -8  14   8     4777.62     4996.60    204.25 o 
  -5  14   8      131.67      330.42    371.16 o 
  -2  14   8      550.99      707.43    246.98 o 
 -13  15   8       12.79       94.60    265.16 o 
 -10  15   8     3640.49     3356.75    259.44 o 
  -7  15   8      387.16      705.71    419.39 o 
  -4  15   8     5775.96     5876.34    229.47 o 
  -9  16   8     2037.61     2038.20    315.77 o 
  -6  16   8     1663.29     1640.62    436.73 o 
  -1   2   9     1335.50     1241.45    144.04 o 
  -2   4   9       58.49      385.17    182.81 o 
  -4   5   9    13630.97    13688.67    196.84 o 
  -1   5   9        0.12      149.93    219.32 o 
  -3   6   9      781.92     1081.03    155.73 o 
  -5   7   9     1085.00     1096.51    144.83 o 
  -2   7   9     2070.98     2013.86    241.66 o 
  -7   8   9     2562.67     3071.89    185.34 o 
  -4   8   9      361.85      263.25    293.17 o 
  -1   8   9      772.44      950.73    220.31 o 
  -6   9   9       79.64      -77.21    166.60 o 
  -3   9   9      444.47      373.71    317.36 o 
  -8  10   9     2327.91     2264.43    200.88 o 
  -5  10   9      858.89      923.45    230.78 o 
  -2  10   9       43.44      139.88    231.11 o 
 -10  11   9      720.59      836.16    153.91 o 
  -7  11   9       19.86      -14.02    138.26 o 
  -4  11   9     1063.63     1224.26    334.24 o 
  -1  11   9     3558.82     3414.86    186.73 o 
  -9  12   9       21.33      197.89    182.31 o 
  -6  12   9      872.47      935.79    240.31 o 
  -3  12   9      263.47      140.38    272.42 o 
 -11  13   9       57.28      115.18    191.59 o 
  -8  13   9       13.76      131.94    363.52 o 
  -5  13   9      215.70      223.78    250.84 o 
  -2  13   9     2824.15     2659.03    239.67 o 
 -13  14   9       82.36      142.80    204.94 o 
 -10  14   9      813.35      779.82    238.17 o 
  -7  14   9     1495.86     1675.77    267.51 o 
  -4  14   9      444.03      343.15    277.89 o 
  -1  14   9     1064.84      883.88    188.16 o 
 -12  15   9     2137.13     1994.77    226.30 o 
  -9  15   9        2.22      -25.47    271.85 o 
  -6  15   9     1349.44     1052.37    293.17 o 
  -3  15   9      327.67      818.98    301.84 o 
  -8  16   9       25.07     -469.04    497.37 o 
  -1   1  10      259.58      267.01    154.66 o 
   0   2  10    86807.09    86503.91    544.38 o 
  -2   3  10    72415.51    73719.18    744.46 o 
  -4   4  10   118665.66   119495.06   2586.35 o 
  -1   4  10    89777.88    89107.50    628.52 o 
  -3   5  10    85179.93    84253.53    616.22 o 
  -5   6  10    25767.28    24964.84    244.00 o 
  -2   6  10      208.89      151.42    263.37 o 
  -7   7  10    26595.08    26801.27    363.52 o 
  -4   7  10    12773.39    13586.51    194.72 o 
  -1   7  10    36591.26    37118.66    597.65 o 
  -6   8  10       63.22       88.27    137.58 o 
  -3   8  10     2642.11     2008.92    304.95 o 
   0   8  10    30366.14    30138.21    577.11 o 
  -8   9  10     9430.75     9836.32    221.18 o 
  -5   9  10     1040.41     1084.67    184.63 o 
  -2   9  10    15158.35    15785.44    311.41 o 
 -10  10  10    14038.43    13896.89    307.50 o 
  -7  10  10    11067.30    11271.79    184.15 o 
  -4  10  10      476.36      683.43    322.46 o 
  -1  10  10    27363.83    27556.07    298.52 o 
  -9  11  10    25103.04    24541.54    273.78 o 
  -6  11  10    10358.59    10209.22    258.35 o 
  -3  11  10    26800.01    25924.24    529.84 o 
   0  11  10      219.62      553.62    248.98 o 
 -11  12  10     2288.49     2409.79    185.61 o 
  -8  12  10    64298.23    62909.17    294.17 o 
  -5  12  10    24424.74    24998.94    367.98 o 
  -2  12  10     1327.01     1529.95    209.25 o 
 -13  13  10     3031.66     3311.25    290.44 o 
 -10  13  10     7293.77     7389.24    218.71 o 
  -7  13  10    45664.61    43991.33    766.04 o 
  -4  13  10    10516.80    11406.68    403.31 o 
  -1  13  10     5692.58     5909.48    210.85 o 
 -12  14  10      205.92      273.85    249.09 o 
  -9  14  10     8757.33     8520.79    410.95 o 
  -6  14  10    13333.12    12726.27    259.75 o 
  -3  14  10     3663.24     3678.31    288.08 o 
   0  14  10        9.82      132.98    332.63 o 
 -11  15  10     8799.89     8711.40    296.56 o 
  -8  15  10       23.13      244.66    286.02 o 
  -5  15  10     5049.48     5308.62    428.46 o 
 -10  16  10     1588.73     1513.29    438.01 o 
  -7  16  10      285.93      131.02    305.67 o 
  -1   3  11     3202.79     3301.61    180.37 o 
  -3   4  11     2745.59     2926.47    156.92 o 
  -2   5  11     1780.94     1754.37    232.50 o 
  -4   6  11     2261.18     2022.85    182.60 o 
  -1   6  11      785.75     1125.58    305.59 o 
  -6   7  11    13322.81    13318.73    192.89 o 
  -3   7  11      952.79     1407.99    217.14 o 
  -5   8  11     2106.93     1848.95    158.20 o 
  -2   8  11       67.41      247.12    240.80 o 
  -7   9  11      307.93      274.10    133.63 o 
  -4   9  11     2107.10     2483.66    225.05 o 
  -1   9  11        0.54      -47.85    226.24 o 
  -9  10  11      559.00      514.69    319.43 o 
  -6  10  11      418.23      411.85    159.95 o 
  -3  10  11      952.90      870.29    323.09 o 
  -8  11  11     2789.06     2716.94    165.77 o 
  -5  11  11      755.72      800.22    186.50 o 
  -2  11  11      471.50      855.19    260.23 o 
 -10  12  11      279.47      436.43    219.17 o 
  -7  12  11      241.93      144.55    240.21 o 
  -4  12  11      561.15      398.85    356.20 o 
  -1  12  11       40.48      259.47    270.79 o 
 -12  13  11      100.87       78.00    225.61 o 
  -9  13  11       23.47     -139.94    313.39 o 
  -6  13  11      754.29     1154.06    203.66 o 
  -3  13  11      495.41      452.97    379.44 o 
 -11  14  11      518.91      554.61    207.63 o 
  -8  14  11     1409.24     1451.88    269.45 o 
  -5  14  11      452.02      369.89    279.48 o 
  -2  14  11      110.56       88.14    234.17 o 
 -10  15  11       27.60      820.63    400.13 o 
  -7  15  11       75.21      118.58    235.52 o 
  -4  15  11       34.87      205.09    247.36 o 
  -9  16  11      779.22      986.82    251.86 o 
   0   0  12   213770.98   210006.47    864.78 o 
  -1   2  12    19664.20    20676.21    186.87 o 
  -3   3  12    69729.69    71599.85    864.89 o 
   0   3  12    33252.00    33526.18    706.83 o 
  -2   4  12    33805.33    33854.24    468.85 o 
  -4   5  12    17686.00    17581.25    287.76 o 
  -1   5  12    58731.71    58395.12    397.88 o 
  -6   6  12    88479.10    91083.26   2094.22 o 
  -3   6  12      646.93      305.26    179.65 o 
  -5   7  12     9394.82     9776.06    183.02 o 
  -2   7  12      364.04      353.34    195.42 o 
  -7   8  12    41782.56    41248.52    521.07 o 
  -4   8  12     6558.08     6034.72    200.52 o 
  -1   8  12     1408.27     1272.02    223.71 o 
  -9   9  12    32699.19    32845.84    453.92 o 
  -6   9  12     1738.04     1495.09    161.89 o 
  -3   9  12    10575.91    10671.36    358.43 o 
   0   9  12    12167.04    11403.69    241.49 o 
  -8  10  12    36731.01    36795.02    394.93 o 
  -5  10  12     2732.12     2827.45    250.52 o 
  -2  10  12    19671.84    19945.45    293.81 o 
 -10  11  12     1114.19     1491.89    183.41 o 
  -7  11  12       54.12      216.31    163.06 o 
  -4  11  12     7415.10     7363.38    355.56 o 
  -1  11  12      676.28      897.76    217.81 o 
 -12  12  12     4810.53     5088.34    399.81 o 
  -9  12  12     4681.81     4607.33    207.64 o 
  -6  12  12     9913.67     9266.10    229.82 o 
  -3  12  12    18652.87    19682.68    349.83 o 
   0  12  12      760.82      894.42    223.24 o 
 -11  13  12     4934.00     5166.90    247.60 o 
  -8  13  12     1924.41     2203.41    268.50 o 
  -5  13  12     8055.02     8092.10    230.24 o 
  -2  13  12     2552.07     2287.90    242.40 o 
 -13  14  12      483.67      521.34    197.00 o 
 -10  14  12     2576.57     2666.00    235.46 o 
  -7  14  12     2169.06     2067.98    222.56 o 
  -4  14  12     7335.53     6803.13    419.86 o 
  -1  14  12      495.83      406.18    194.08 o 
 -12  15  12     4452.46     4524.83    243.63 o 
  -9  15  12      523.30      475.93    232.46 o 
  -6  15  12     1138.28     1273.98    236.62 o 
  -3  15  12      782.26      937.64    258.07 o 
  -8  16  12     6531.68     6386.45    465.07 o 
  -2   3  13      313.31      360.33    129.44 o 
  -1   4  13      937.84      879.12    122.47 o 
  -3   5  13       54.57       42.74    156.45 o 
  -5   6  13      467.24      537.56    144.92 o 
  -2   6  13     2545.26     2531.45    160.38 o 
  -4   7  13      601.29      659.92    124.64 o 
  -1   7  13     2336.27     2316.31    254.66 o 
  -6   8  13     1953.43     1775.96    180.16 o 
  -3   8  13      416.39      396.03    177.88 o 
  -8   9  13      834.73      523.15    195.29 o 
  -5   9  13       21.89       -4.84    177.52 o 
  -2   9  13     1309.96     1376.47    266.46 o 
  -7  10  13      133.54      146.98    160.87 o 
  -4  10  13      241.77      416.34    186.69 o 
  -1  10  13     1379.78     1353.40    264.05 o 
  -9  11  13      270.37      220.05    215.01 o 
  -6  11  13      186.28      175.42    298.58 o 
  -3  11  13        2.26      103.77    229.83 o 
 -11  12  13       38.80      165.56    190.91 o 
  -8  12  13        8.99      204.87    175.03 o 
  -5  12  13      145.87      -16.08    196.58 o 
  -2  12  13      123.03      183.19    228.46 o 
 -10  13  13     1039.73     1070.01    216.80 o 
  -7  13  13     2102.63     2010.40    258.16 o 
  -4  13  13      282.24      247.65    377.53 o 
  -1  13  13     1835.03     1557.30    222.06 o 
 -12  14  13      379.03      386.77    191.10 o 
  -9  14  13       14.61      113.50    270.90 o 
  -6  14  13      133.48       21.06    253.70 o 
  -3  14  13      554.20      528.11    237.47 o 
 -11  15  13      168.86      148.34    414.45 o 
  -8  15  13      458.98      922.10    242.30 o 
  -5  15  13        6.95       49.37    289.20 o 
   0   1  14     1364.19     1360.21    141.72 o 
  -2   2  14      184.02      166.71    138.23 o 
  -1   3  14    30781.77    30675.42    235.75 o 
  -3   4  14      937.12      917.66    120.22 o 
   0   4  14   179350.45   168732.36   1666.25 o 
  -5   5  14     5349.79     5899.66    210.39 o 
  -2   5  14   117494.48   118000.79    504.02 o 
  -4   6  14     7567.93     8166.41    164.23 o 
  -1   6  14    87909.57    88639.18    443.42 o 
  -6   7  14     6973.74     7398.91    187.16 o 
  -3   7  14      207.19      253.56    174.93 o 
   0   7  14    16605.52    16902.15    372.43 o 
  -8   8  14    35444.84    34151.91    438.33 o 
  -5   8  14      295.50      171.33    149.81 o 
  -2   8  14      380.81      211.32    275.81 o 
  -7   9  14    19488.42    18570.92    233.53 o 
  -4   9  14      255.48       19.05    503.42 o 
  -1   9  14     1902.38     1921.09    266.77 o 
  -9  10  14    28960.77    28513.84    261.57 o 
  -6  10  14     1941.35     2126.12    332.80 o 
  -3  10  14    15305.58    15832.91    390.26 o 
   0  10  14      166.97      385.20    265.63 o 
 -11  11  14     6043.81     6284.59    388.67 o 
  -8  11  14     1753.36     2034.17    171.63 o 
  -5  11  14     9169.63     8592.41    219.68 o 
  -2  11  14     5625.19     5926.87    303.38 o 
 -10  12  14       23.17      515.30    234.09 o 
  -7  12  14     3109.51     3042.21    521.73 o 
  -4  12  14    34729.65    35088.57    339.19 o 
  -1  12  14      108.97      129.70    175.89 o 
 -12  13  14       22.53      227.37    244.86 o 
  -9  13  14      779.82      898.39    182.06 o 
  -6  13  14    15070.68    15010.80    420.02 o 
  -3  13  14    13285.73    13545.15    425.59 o 
   0  13  14     2614.09     2675.19    250.85 o 
 -11  14  14     3158.02     2998.49    238.00 o 
  -8  14  14      185.58      322.49    219.05 o 
  -5  14  14    14824.09    14492.48    241.84 o 
  -2  14  14      236.55      207.10    220.71 o 
 -10  15  14     2577.05     2889.71    423.37 o 
  -7  15  14     1562.38     1163.05    357.31 o 
  -4  15  14     2193.42     2373.57    310.73 o 
  -1   2  15     8159.06     8590.11    125.31 o 
  -2   4  15      140.50       98.83    144.80 o 
  -4   5  15    12244.54    12758.50    147.71 o 
  -1   5  15      109.45      142.34    175.18 o 
  -3   6  15     1418.03     1393.48    179.24 o 
  -5   7  15      495.91      549.54    135.94 o 
  -2   7  15      201.27      183.84    179.02 o 
  -7   8  15     1728.75     1795.96    137.93 o 
  -4   8  15     1629.83     1492.38    161.23 o 
  -1   8  15      399.58      658.39    190.22 o 
  -6   9  15     3831.40     4405.23    168.24 o 
  -3   9  15     2616.87     2569.16    190.64 o 
  -8  10  15      104.67      174.18    147.90 o 
  -5  10  15      133.84        3.21    230.69 o 
  -2  10  15     1905.22     1884.28    283.98 o 
 -10  11  15      385.85      122.33    189.21 o 
  -7  11  15       72.85      116.34    233.61 o 
  -4  11  15      934.71     1177.11    219.00 o 
  -1  11  15      311.82      525.29    187.06 o 
  -9  12  15      357.90      614.44    177.90 o 
  -6  12  15      438.00      188.52    245.46 o 
  -3  12  15     1113.90     1040.91    261.98 o 
 -11  13  15      347.45      295.06    277.41 o 
  -8  13  15      561.67      839.03    284.74 o 
  -5  13  15       28.69     -171.62    189.38 o 
  -2  13  15      867.92      917.51    251.95 o 
 -10  14  15      252.90      175.39    388.03 o 
  -7  14  15       66.51      546.40    276.25 o 
  -4  14  15      445.83      571.11    517.75 o 
  -1  14  15      236.02       70.71    310.05 o 
  -9  15  15      391.94      491.38    241.62 o 
  -6  15  15        0.10      371.39    242.18 o 
  -1   1  16    11664.12    10321.80    166.87 o 
   0   2  16   197953.13   192855.02   1459.40 o 
  -2   3  16       63.05       15.63    120.66 o 
  -4   4  16       21.83      120.03    151.19 o 
  -1   4  16    74575.95    73229.51    341.69 o 
  -3   5  16     1031.63      832.02    156.07 o 
   0   5  16    41307.04    40211.98    917.40 o 
  -5   6  16      670.67      780.46    129.62 o 
  -2   6  16    25994.51    25511.32    276.30 o 
  -7   7  16    51068.72    51738.47    366.60 o 
  -4   7  16     5957.83     6311.51    172.53 o 
  -1   7  16       77.06      -75.51    176.43 o 
  -6   8  16    22973.70    23310.49    216.61 o 
  -3   8  16     1454.93     1600.79    219.82 o 
   0   8  16    13682.87    13469.71    369.89 o 
  -8   9  16    60736.57    59824.45    482.49 o 
  -5   9  16     6751.73     6894.22    186.14 o 
  -2   9  16      654.48      704.92    181.25 o 
 -10  10  16     8136.43     7662.60    282.67 o 
  -7  10  16     6259.22     5887.79    203.74 o 
  -4  10  16    10550.34    11519.29    249.09 o 
  -1  10  16       60.54      384.81    183.35 o 
  -9  11  16     3325.16     3201.23    213.04 o 
  -6  11  16     6405.65     5985.77    375.30 o 
  -3  11  16    23965.04    23105.40    246.33 o 
   0  11  16       16.73      224.00    299.70 o 
 -11  12  16       17.05      266.34    242.61 o 
  -8  12  16     3033.63     3090.72    252.22 o 
  -5  12  16    27180.00    27427.20    969.44 o 
  -2  12  16    18530.77    18456.13    321.92 o 
 -13  13  16     1737.95     2045.16    335.07 o 
 -10  13  16     1547.99     2130.30    606.08 o 
  -7  13  16     1138.50      893.79    211.69 o 
  -4  13  16    24384.26    24571.35    326.83 o 
  -1  13  16     6119.85     5973.79    231.07 o 
 -12  14  16     1043.93     1351.63    301.95 o 
  -9  14  16      150.18      -19.40    283.00 o 
  -6  14  16    18230.20    18646.81    282.85 o 
  -3  14  16     4083.29     3918.33    310.14 o 
  -8  15  16      379.65      465.35    299.34 o 
  -5  15  16     4153.13     3981.17    250.44 o 
  -1   3  17     1399.72     1459.15    128.98 o 
  -3   4  17      299.25      349.70    137.25 o 
  -2   5  17     1449.87     1351.13    166.75 o 
  -4   6  17      156.45      347.85    139.92 o 
  -1   6  17     2419.18     2214.25    183.66 o 
  -6   7  17      552.93      444.90    140.20 o 
  -3   7  17      467.16      311.70    221.71 o 
  -5   8  17      184.90      224.26    125.06 o 
  -2   8  17      114.25       72.63    156.27 o 
  -7   9  17       87.58     -184.24    184.24 o 
  -4   9  17      658.13      474.77    163.15 o 
  -1   9  17       28.18       46.64    169.12 o 
  -9  10  17      676.11      460.72    184.50 o 
  -6  10  17     1765.91     1928.77    236.56 o 
  -3  10  17       55.15      471.56    319.59 o 
  -8  11  17      258.27      395.00    174.85 o 
  -5  11  17     1488.86     1619.60    203.60 o 
  -2  11  17        0.11      -98.68    244.79 o 
 -10  12  17      102.01      167.50    190.85 o 
  -7  12  17       96.71     -174.53    205.79 o 
  -4  12  17       33.15       68.53    330.89 o 
  -1  12  17     1408.33     1453.71    221.29 o 
 -12  13  17       36.09      188.84    269.98 o 
  -9  13  17     2306.17     2193.33    230.81 o 
  -6  13  17      359.49      404.34    221.27 o 
  -3  13  17       75.51      121.75    228.17 o 
 -11  14  17     1113.11     1294.70    410.31 o 
  -8  14  17     1048.80     1166.63    411.43 o 
  -5  14  17      753.89      737.36    290.44 o 
  -2  14  17      236.02      226.38    247.58 o 
 -10  15  17      617.86     1070.51    429.10 o 
  -7  15  17     1348.48     1714.03    301.75 o 
   0   0  18     3167.11     3592.56    325.64 o 
  -1   2  18     8829.11     8242.59    113.04 o 
  -3   3  18    16877.31    16761.30    233.97 o 
   0   3  18    34545.46    34326.50    476.54 o 
  -2   4  18       76.01      180.25    138.78 o 
  -4   5  18    17575.96    17312.03    271.73 o 
  -1   5  18    43924.30    42908.05    257.98 o 
  -6   6  18     7739.80     7229.55    206.06 o 
  -3   6  18     4428.68     4123.03    149.76 o 
   0   6  18    10069.06    10941.19    226.20 o 
  -5   7  18     3253.30     3304.72    151.59 o 
  -2   7  18    35845.44    34845.03    406.76 o 
  -7   8  18    10739.00    10217.15    171.53 o 
  -4   8  18    39360.43    38930.30    963.87 o 
  -1   8  18     3798.48     4010.79    161.99 o 
  -9   9  18    11463.44    11105.10    258.09 o 
  -6   9  18    17025.84    16474.46    202.55 o 
  -3   9  18     5000.92     5538.91    205.17 o 
   0   9  18     2118.12     2445.65    247.97 o 
  -8  10  18     8653.52     8488.04    188.53 o 
  -5  10  18      946.59     1205.96    165.37 o 
  -2  10  18      780.56      775.32    197.16 o 
 -10  11  18     4311.54     4327.87    192.56 o 
  -7  11  18     7706.67     7232.16    523.95 o 
  -4  11  18    14142.71    13889.74    245.63 o 
  -1  11  18     1375.43     1651.28    177.62 o 
 -12  12  18    10663.23    10555.08    410.00 o 
  -9  12  18     9715.12     9808.32    214.11 o 
  -6  12  18       17.44     -209.14    253.00 o 
  -3  12  18     6949.90     7369.26    203.98 o 
   0  12  18     5522.73     5893.82    330.79 o 
 -11  13  18      556.86      793.69    288.56 o 
  -8  13  18     5080.55     5067.87    237.27 o 
  -5  13  18     1791.26     2192.54    300.97 o 
  -2  13  18     8633.89     9103.38    209.61 o 
 -10  14  18      192.54     -236.83    290.94 o 
  -7  14  18       14.38      176.28    414.13 o 
  -4  14  18     2621.50     2891.63    302.42 o 
  -9  15  18      829.88      578.31    251.00 o 
  -6  15  18     2300.43     2398.23    439.28 o 
  -2   3  19     4910.00     4994.23    120.41 o 
  -1   4  19     2902.96     3142.75    136.89 o 
  -3   5  19       88.02      127.77    136.85 o 
  -5   6  19     1728.44     1812.56    128.21 o 
  -2   6  19      968.89      781.92    154.45 o 
  -4   7  19     1351.84     1349.18    157.59 o 
  -1   7  19      118.60      142.83    135.21 o 
  -6   8  19      243.33      331.42    157.87 o 
  -3   8  19       79.28      220.71    178.18 o 
  -8   9  19       96.00     -103.96    146.41 o 
  -5   9  19     3373.30     3125.59    236.94 o 
  -2   9  19     1172.67     1167.16    166.33 o 
  -7  10  19       46.32      163.25    189.69 o 
  -4  10  19       35.32       91.43    353.02 o 
  -1  10  19       39.19       37.67    189.92 o 
  -9  11  19     1037.36     1292.65    255.12 o 
  -6  11  19     2941.53     3135.07    253.21 o 
  -3  11  19     1408.08     1476.09    252.73 o 
 -11  12  19      204.06      196.27    309.41 o 
  -8  12  19       74.82      228.60    256.57 o 
  -5  12  19      433.53      379.85    255.67 o 
  -2  12  19     1878.48     1971.09    199.44 o 
 -10  13  19      331.84      991.44    281.76 o 
  -7  13  19      138.21      508.85    220.73 o 
  -4  13  19      689.46      485.48    275.63 o 
  -1  13  19       47.44      156.05    201.83 o 
  -9  14  19        8.45     -129.78    237.07 o 
  -6  14  19       28.32      -20.82    221.87 o 
  -3  14  19      148.28      251.23    219.12 o 
   0   1  20   196761.67   198588.78    788.20 o 
  -2   2  20     5282.59     4283.55    126.50 o 
  -1   3  20    45435.62    45399.43    277.43 o 
  -3   4  20       24.01      140.91    105.84 o 
   0   4  20     2698.90     2712.40    188.14 o 
  -5   5  20    11074.45    10663.69    197.35 o 
  -2   5  20      346.30      242.28    143.43 o 
  -4   6  20      109.31      283.05    127.73 o 
  -1   6  20    26816.35    27773.51    296.72 o 
  -6   7  20      938.53     1188.04    142.42 o 
  -3   7  20    59381.99    60117.25    775.34 o 
   0   7  20     8670.88     8540.06    193.61 o 
  -8   8  20     2337.55     1821.78    332.80 o 
  -5   8  20    59439.01    59263.83    354.52 o 
  -2   8  20     4512.17     4832.99    172.42 o 
  -7   9  20    12449.25    12204.27    193.94 o 
  -4   9  20    34130.97    35077.55    293.85 o 
  -1   9  20      554.70      543.97    145.81 o 
  -9  10  20     1216.57     1434.83    168.14 o 
  -6  10  20    13465.37    13219.45    234.45 o 
  -3  10  20    11639.99    11750.33    602.74 o 
   0  10  20      566.14      840.37    325.40 o 
 -11  11  20    17091.80    16561.44    404.11 o 
  -8  11  20      298.78      134.23    176.46 o 
  -5  11  20    21386.07    21626.44    303.07 o 
  -2  11  20     2431.53     2799.04    215.56 o 
 -10  12  20     2469.98     2367.29    276.33 o 
  -7  12  20       27.75      287.46    288.72 o 
  -4  12  20     1569.60     1740.16    266.39 o 
  -1  12  20     8361.41     8693.16    219.37 o 
 -12  13  20    12115.10    12150.96    256.91 o 
  -9  13  20        5.63      225.14    279.49 o 
  -6  13  20     3733.82     3620.78    279.75 o 
  -3  13  20     3575.66     3624.67    310.52 o 
  -8  14  20       91.13      301.33    212.12 o 
  -5  14  20     3455.57     3450.04    259.26 o 
  -1   2  21     1589.23     1787.49    102.78 o 
  -2   4  21     1000.14     1069.05    111.30 o 
  -4   5  21      624.83      691.88    136.75 o 
  -1   5  21      883.08      915.61    120.10 o 
  -3   6  21      396.04      343.50    176.85 o 
  -5   7  21        0.92      -24.41    128.11 o 
  -2   7  21      445.49      552.89    161.84 o 
  -7   8  21     2006.05     1931.14    138.96 o 
  -4   8  21     1629.90     1164.50    190.09 o 
  -1   8  21      966.67     1180.46    156.84 o 
  -6   9  21      765.45      732.02    149.97 o 
  -3   9  21      991.90     1081.39    167.27 o 
  -8  10  21       91.95      121.72    156.41 o 
  -5  10  21      533.64      634.60    197.25 o 
  -2  10  21       68.57      173.81    143.28 o 
 -10  11  21       56.81      274.65    193.88 o 
  -7  11  21      219.99      240.96    243.36 o 
  -4  11  21     1666.54     1742.46    321.50 o 
  -1  11  21     1479.03     1577.87    158.47 o 
  -9  12  21      545.67      885.14    220.47 o 
  -6  12  21     3101.63     2815.77    193.45 o 
  -3  12  21      572.72      866.66    272.02 o 
 -11  13  21      182.68      252.39    194.74 o 
  -8  13  21        5.09       -7.26    230.36 o 
  -5  13  21        0.76      -30.70    225.21 o 
  -2  13  21     1354.43     1406.21    198.55 o 
 -10  14  21      136.07      283.30    294.13 o 
  -7  14  21     1318.19     1190.83    241.67 o 
  -4  14  21        1.07      393.14    239.57 o 
  -1   1  22    50078.37    48372.23    300.88 o 
   0   2  22    24194.02    24286.14    270.80 o 
  -2   3  22      744.72      746.50     88.87 o 
  -4   4  22      685.51      644.30    151.14 o 
  -1   4  22     4520.22     4493.37    113.95 o 
  -3   5  22       39.37       15.39    177.97 o 
   0   5  22    13375.80    12826.86    406.99 o 
  -5   6  22     9114.97     9251.98    132.26 o 
  -2   6  22    20471.76    20839.39    267.46 o 
  -7   7  22       85.83       34.44    201.23 o 
  -4   7  22    31071.48    30521.50    356.84 o 
  -1   7  22      390.80      776.77    163.85 o 
  -6   8  22    14784.42    14800.08    224.66 o 
  -3   8  22    33703.39    33513.86    382.39 o 
   0   8  22     4228.10     4502.03    208.25 o 
  -8   9  22       11.51      125.81    177.83 o 
  -5   9  22    40665.33    38876.07    345.13 o 
  -2   9  22      102.92      210.85    137.52 o 
 -10  10  22       42.36      849.64    593.83 o 
  -7  10  22     6680.18     6490.88    159.03 o 
  -4  10  22    20485.48    20097.05    211.29 o 
  -1  10  22       71.50       35.33    159.46 o 
  -9  11  22      548.67      604.33    171.75 o 
  -6  11  22       18.73      312.40    200.08 o 
  -3  11  22       95.29      371.34    152.40 o 
   0  11  22     9864.28     9713.31    286.66 o 
 -11  12  22    12278.62    11268.80    281.73 o 
  -8  12  22     1117.74     1253.24    484.16 o 
  -5  12  22      302.43      364.42    266.50 o 
  -2  12  22     3821.76     3931.22    172.74 o 
 -10  13  22       71.01       79.63    196.74 o 
  -7  13  22       18.33      335.55    231.74 o 
  -4  13  22     2232.04     2070.77    295.99 o 
  -9  14  22      425.71      240.35    303.53 o 
  -6  14  22      189.16      833.73    301.39 o 
  -1   3  23     1036.45     1066.17     99.06 o 
  -3   4  23     1947.15     1828.00    130.28 o 
  -2   5  23      792.96      799.05    123.17 o 
  -4   6  23       54.92      132.23    126.39 o 
  -1   6  23      859.99      810.75    125.59 o 
  -6   7  23     1635.42     1648.16    172.89 o 
  -3   7  23     5843.62     5894.02    183.00 o 
  -5   8  23       40.25      -45.21    165.64 o 
  -2   8  23     1413.95     1429.05    138.37 o 
  -7   9  23      935.99      971.95    173.96 o 
  -4   9  23     2173.26     2181.19    156.96 o 
  -1   9  23      129.38      103.68    155.28 o 
  -9  10  23       88.41      213.26    223.94 o 
  -6  10  23       16.53      372.66    262.80 o 
  -3  10  23      155.91      252.21    211.64 o 
  -8  11  23     2303.01     2190.85    156.50 o 
  -5  11  23     3439.24     3030.14    219.46 o 
  -2  11  23      370.43      249.01    155.54 o 
 -10  12  23       32.56      432.29    247.84 o 
  -7  12  23       71.20      189.03    173.00 o 
  -4  12  23      111.91       44.00    225.78 o 
  -1  12  23       31.61      113.18    159.46 o 
  -9  13  23       86.33        0.23    237.91 o 
  -6  13  23      120.00      157.56    202.13 o 
  -3  13  23       11.38       98.85    171.70 o 
  -8  14  23      674.50      685.38    254.87 o 
   0   0  24    90821.84    90429.60    685.66 o 
  -1   2  24    16341.85    15840.65    128.56 o 
  -3   3  24     1742.62     2003.67    195.86 o 
   0   3  24     7181.49     7670.42    171.18 o 
  -2   4  24      111.48      155.93    111.44 o 
  -4   5  24    21559.69    21470.25    182.14 o 
  -1   5  24    13975.86    13604.15    144.87 o 
  -6   6  24     1208.73     1293.39    200.77 o 
  -3   6  24     5013.42     5095.51    174.28 o 
   0   6  24      509.58      546.75    198.69 o 
  -5   7  24     5188.05     5036.51    176.54 o 
  -2   7  24    50247.62    49351.68    856.75 o 
  -7   8  24     1925.92     2002.19    162.37 o 
  -4   8  24    29888.77    29651.79    585.38 o 
  -1   8  24     5396.43     5818.47    159.97 o 
  -9   9  24    10516.62    10568.86    299.86 o 
  -6   9  24    15503.83    14980.45    216.36 o 
  -3   9  24    13079.40    12967.97    229.95 o 
   0   9  24    11852.22    11860.27    285.02 o 
  -8  10  24      685.07      474.62    152.23 o 
  -5  10  24     9750.93     9743.89    201.05 o 
  -2  10  24     2148.72     2242.34    202.05 o 
 -10  11  24     4779.03     4386.85    220.47 o 
  -7  11  24     2410.16     2503.35    195.36 o 
  -4  11  24       11.16      121.89    170.68 o 
  -1  11  24     1550.76     1373.63    151.76 o 
  -9  12  24     4471.37     3898.16    173.19 o 
  -6  12  24      562.73      698.04    197.90 o 
  -3  12  24     3242.83     3241.06    185.74 o 
  -8  13  24     2201.15     2016.09    201.11 o 
  -5  13  24     4299.89     4184.89    222.72 o 
  -2   3  25     1954.05     1951.58    107.13 o 
  -1   4  25     4136.51     3910.33    116.46 o 
  -3   5  25        1.66       96.83    129.23 o 
  -5   6  25     1312.95     1439.76    135.98 o 
  -2   6  25      131.22      193.50    127.31 o 
  -4   7  25       66.34       72.62    146.21 o 
  -1   7  25       11.88       91.72    143.35 o 
  -6   8  25        3.23       17.03    165.63 o 
  -3   8  25      915.66     1248.49    170.93 o 
  -8   9  25      318.86      354.85    162.49 o 
  -5   9  25      391.29      710.22    190.81 o 
  -2   9  25      103.97      216.58    175.92 o 
  -7  10  25      268.94      155.64    211.07 o 
  -4  10  25      318.73      142.50    181.03 o 
  -1  10  25     1875.84     1831.23    192.40 o 
  -9  11  25       91.16       -0.90    179.45 o 
  -6  11  25     1118.98     1157.82    221.12 o 
  -3  11  25      141.25     -102.41    170.81 o 
 -11  12  25      935.65     1160.46    261.82 o 
  -8  12  25       50.32       23.61    203.37 o 
  -5  12  25      170.71      262.33    198.64 o 
  -2  12  25       12.14      -69.24    185.20 o 
  -7  13  25      518.47      952.00    242.98 o 
  -4  13  25      509.95      216.64    172.05 o 
   0   1  26    15708.14    16232.93    212.42 o 
  -2   2  26    40805.46    40136.40    288.61 o 
  -1   3  26     8279.26     8230.18    130.45 o 
  -3   4  26    22587.17    22741.68    144.96 o 
   0   4  26    35132.46    35765.95    354.17 o 
  -5   5  26    91186.46    90058.85    700.14 o 
  -2   5  26     1398.96     1417.40    137.91 o 
  -4   6  26     8999.45     9062.96    189.22 o 
  -1   6  26       61.20       64.21    129.10 o 
  -6   7  26      577.27      284.06    156.77 o 
  -3   7  26    23039.12    22793.35    251.05 o 
   0   7  26     8365.68     8302.96    233.84 o 
  -8   8  26     9594.50     9532.09    292.85 o 
  -5   8  26     9807.96     9544.20    181.29 o 
  -2   8  26      815.48     1011.63    141.62 o 
  -7   9  26     3523.14     3451.94    169.77 o 
  -4   9  26    11658.58    11585.22    262.31 o 
  -1   9  26    20371.48    20593.70    206.02 o 
  -9  10  26     1044.52     1154.42    246.74 o 
  -6  10  26     6225.87     6182.76    180.52 o 
  -3  10  26     3054.53     3208.32    143.61 o 
   0  10  26     6028.24     6341.68    261.04 o 
 -11  11  26     4324.64     3421.30    432.28 o 
  -8  11  26     6957.21     7011.62    193.97 o 
  -5  11  26     2210.94     2433.11    200.13 o 
  -2  11  26      520.21      525.47    160.38 o 
 -10  12  26     6156.94     5627.40    237.32 o 
  -7  12  26     8905.23     8248.31    255.68 o 
  -4  12  26     2319.36     2139.00    187.82 o 
  -6  13  26      289.71      504.22    243.47 o 
  -1   2  27      304.03      388.88     96.36 o 
  -2   4  27      141.20      233.76    107.83 o 
  -4   5  27     3010.96     2989.38    121.44 o 
  -1   5  27     5287.73     4997.65    148.55 o 
  -3   6  27      348.54      457.04    145.03 o 
  -5   7  27      458.91      391.33    180.26 o 
  -2   7  27      553.59      651.20    140.00 o 
  -7   8  27       60.96      -63.44    146.71 o 
  -4   8  27      481.31      479.42    176.58 o 
  -1   8  27      337.43      439.36    134.15 o 
  -6   9  27     4526.32     4280.70    217.48 o 
  -3   9  27     3825.49     3506.46    153.99 o 
  -8  10  27      176.69       87.25    145.41 o 
  -5  10  27       23.51      188.23    183.92 o 
  -2  10  27        2.99      140.60    167.52 o 
 -10  11  27       23.47      293.06    232.69 o 
  -7  11  27       63.89      364.62    195.70 o 
  -4  11  27      107.95      254.23    160.27 o 
  -1  11  27       32.21      115.56    207.11 o 
  -9  12  27       50.89      263.36    255.20 o 
  -6  12  27        2.72     -240.30    240.30 o 
  -3  12  27       67.86      189.43    190.63 o 
  -1   1  28       67.05      120.49    168.55 o 
   0   2  28       15.99      -60.30    132.50 o 
  -2   3  28     2775.68     2798.07    113.95 o 
  -4   4  28    94608.23    95398.00    381.55 o 
  -1   4  28     2205.22     2317.53    127.44 o 
  -3   5  28    16865.38    17109.15    181.11 o 
   0   5  28     6977.48     6564.67    176.96 o 
  -5   6  28     8416.73     8772.76    150.58 o 
  -2   6  28     2011.99     2305.93    135.85 o 
  -7   7  28       71.53      -43.15    247.14 o 
  -4   7  28       23.05       93.42    150.19 o 
  -1   7  28     7419.00     7376.34    164.49 o 
  -6   8  28     5512.97     5260.70    148.75 o 
  -3   8  28     1070.11     1003.92    161.23 o 
   0   8  28    32322.04    31732.58    378.84 o 
  -8   9  28     4526.05     4547.81    197.52 o 
  -5   9  28      324.13      453.57    212.04 o 
  -2   9  28     5183.15     5035.96    178.80 o 
 -10  10  28      676.60      363.52    405.54 o 
  -7  10  28      630.79     1052.41    233.65 o 
  -4  10  28       42.91      127.37    192.90 o 
  -1  10  28    16152.97    16080.22    200.33 o 
  -9  11  28     2212.19     1846.26    194.56 o 
  -6  11  28     1279.77     1561.58    207.85 o 
  -3  11  28      315.12      306.49    224.31 o 
  -8  12  28    14079.28    13490.43    277.09 o 
  -5  12  28       43.73        7.73    209.87 o 
  -1   3  29      410.78      447.00    115.75 o 
  -3   4  29      603.19      588.05    110.83 o 
  -2   5  29        2.33      168.52    129.72 o 
  -4   6  29      122.39      150.63    139.09 o 
  -1   6  29     1202.82     1271.37    136.62 o 
  -6   7  29       48.74      349.14    161.34 o 
  -3   7  29      127.19      295.94    154.57 o 
  -5   8  29     1268.56     1254.25    162.05 o 
  -2   8  29        0.09      195.11    138.18 o 
  -7   9  29       20.63      151.17    140.30 o 
  -4   9  29       24.84      144.40    140.04 o 
  -1   9  29      174.13      250.88    204.40 o 
  -9  10  29     2081.26     2625.41    222.20 o 
  -6  10  29      200.78      200.73    191.44 o 
  -3  10  29      121.38      198.97    160.15 o 
  -8  11  29       44.78       95.82    284.28 o 
  -5  11  29      823.97     1131.99    236.00 o 
  -2  11  29      106.37      167.46    168.13 o 
  -7  12  29      323.81      774.37    347.88 o 
  -4  12  29      322.47      870.78    282.15 o 
   0   0  30     5918.37     5726.58    264.21 o 
  -1   2  30     4327.43     4275.22    134.25 o 
  -3   3  30    13594.21    13447.69    237.28 o 
   0   3  30     7736.29     7680.14    198.55 o 
  -2   4  30    10256.72    10403.72    136.32 o 
  -4   5  30    53476.46    53946.99    228.87 o 
  -1   5  30      120.96      209.43    132.49 o 
  -6   6  30     9321.23     8942.53    242.57 o 
  -3   6  30     5327.15     5219.34    166.50 o 
   0   6  30     6309.21     6795.83    190.38 o 
  -5   7  30     2409.74     2459.76    294.01 o 
  -2   7  30     2132.32     2822.74    164.34 o 
  -7   8  30     1312.22     1585.65    197.20 o 
  -4   8  30     2741.06     2914.42    155.56 o 
  -1   8  30    18886.40    19348.51    296.84 o 
  -9   9  30       24.76     1004.62    387.40 o 
  -6   9  30      652.22      621.27    219.19 o 
  -3   9  30      123.96      250.19    177.44 o 
   0   9  30    28772.04    28103.74    671.23 o 
  -8  10  30     3339.35     3365.23    174.65 o 
  -5  10  30      272.70       41.90    175.48 o 
  -2  10  30     7429.24     7635.89    183.87 o 
  -7  11  30     7271.77     7421.05    225.15 o 
  -4  11  30     3332.63     3268.80    162.52 o 
  -2   3  31        2.58      129.60    127.62 o 
  -1   4  31     1851.40     1763.39    133.11 o 
  -3   5  31       85.32      173.11    155.40 o 
  -5   6  31       62.64      151.16    129.09 o 
  -2   6  31      117.20       91.76    134.76 o 
  -4   7  31      751.76      995.88    131.82 o 
  -1   7  31      309.63      430.04    147.16 o 
  -6   8  31      853.03      838.64    193.33 o 
  -3   8  31      278.57      341.10    168.80 o 
  -8   9  31        2.65      375.60    199.11 o 
  -5   9  31      560.99      431.41    173.85 o 
  -2   9  31      256.31      443.87    152.10 o 
  -7  10  31      114.50      257.94    181.60 o 
  -4  10  31       11.08      279.51    177.77 o 
  -1  10  31       75.70      114.91    176.72 o 
  -6  11  31      999.44      922.39    243.24 o 
  -3  11  31      684.19      805.87    176.18 o 
   0   1  32     5536.89     5315.47    211.68 o 
  -2   2  32     2121.49     1709.26    201.36 o 
  -1   3  32     7794.19     7726.13    140.01 o 
  -3   4  32    22792.93    23192.02    197.76 o 
   0   4  32     5162.86     5467.88    220.79 o 
  -5   5  32    30012.53    30596.54    456.61 o 
  -2   5  32     4071.70     3955.24    147.01 o 
  -4   6  32      456.63      610.22    155.30 o 
  -1   6  32     2952.29     2967.65    139.44 o 
  -6   7  32     6283.75     5887.06    185.58 o 
  -3   7  32      250.11      433.79    151.62 o 
   0   7  32     5486.40     5458.35    218.47 o 
  -8   8  32     2126.45     2267.71    417.00 o 
  -5   8  32     3417.98     3693.66    194.53 o 
  -2   8  32      881.07     1107.27    139.13 o 
  -7   9  32     5969.55     5443.51    202.16 o 
  -4   9  32     6143.55     6400.13    207.36 o 
  -1   9  32     8421.31     8395.06    187.92 o 
  -9  10  32     4076.26     4170.21    650.01 o 
  -6  10  32      186.38      190.09    182.22 o 
  -3  10  32       15.81      160.51    156.90 o 
  -5  11  32     2808.46     3035.67    216.13 o 
  -1   2  33       97.59      268.98    123.49 o 
  -2   4  33      161.60      152.45    138.83 o 
  -4   5  33       45.38      223.95    137.57 o 
  -1   5  33        6.06      243.57    147.96 o 
  -3   6  33       89.77      262.99    164.81 o 
  -5   7  33      202.03      370.53    139.39 o 
  -2   7  33        0.44     -119.48    135.53 o 
  -7   8  33       20.48      562.05    225.56 o 
  -4   8  33      146.69      237.96    146.73 o 
  -1   8  33     1078.99     1025.75    153.39 o 
  -6   9  33        4.46       76.33    166.83 o 
  -3   9  33       38.34       90.57    153.02 o 
  -8  10  33      108.87      -10.47    195.79 o 
  -5  10  33       95.25      112.24    185.39 o 
  -2  10  33        0.30      148.95    181.77 o 
  -1   1  34     7712.06     7847.91    201.30 o 
   0   2  34     7129.22     6753.00    220.59 o 
  -2   3  34     1220.39     1425.76    149.61 o 
  -4   4  34     9446.38     9464.66    240.54 o 
  -1   4  34    14804.77    15148.83    196.17 o 
  -3   5  34     2684.45     2761.51    156.16 o 
   0   5  34    20945.52    21660.68    283.44 o 
  -5   6  34      366.96      414.22    172.12 o 
  -2   6  34     9922.09    10075.35    193.36 o 
  -7   7  34     7557.53     7879.94    225.45 o 
  -4   7  34     3084.93     2992.86    165.48 o 
  -1   7  34     4839.03     4735.48    175.26 o 
  -6   8  34     1402.44     1216.26    172.12 o 
  -3   8  34     2818.31     2830.58    170.31 o 
   0   8  34     3479.54     3249.11    205.17 o 
  -8   9  34     9364.58     9491.63    199.38 o 
  -5   9  34     1676.44     1662.32    189.48 o 
  -2   9  34       94.14      408.34    161.40 o 
  -4  10  34      164.03      215.38    164.45 o 
  -1   3  35      334.66      476.11    153.50 o 
  -3   4  35      277.34      194.80    152.70 o 
  -2   5  35      225.25      104.22    142.59 o 
  -4   6  35        0.30       -2.25    172.18 o 
  -1   6  35      420.88      712.34    169.68 o 
  -6   7  35       39.54      291.53    179.84 o 
  -3   7  35      254.90      316.84    159.62 o 
  -5   8  35        7.87      -38.20    144.93 o 
  -2   8  35      507.17      627.17    167.25 o 
  -7   9  35      125.48      444.34    189.43 o 
  -4   9  35       45.59       18.10    187.63 o 
   0   0  36      621.09      851.51    259.75 o 
  -1   2  36      838.20      925.14    144.29 o 
  -3   3  36       97.96      620.28    211.58 o 
   0   3  36    19667.97    19981.54    328.68 o 
  -2   4  36     6496.67     6486.59    168.14 o 
  -4   5  36       11.53      -34.95    159.41 o 
  -1   5  36    22454.90    22952.25    177.53 o 
  -6   6  36      998.41      944.48    205.45 o 
  -3   6  36     2194.95     2092.52    154.82 o 
   0   6  36     3034.08     3370.42    253.00 o 
  -5   7  36       48.22      464.87    179.69 o 
  -2   7  36     1411.02     1393.33    170.53 o 
  -7   8  36    17327.59    17142.33    290.70 o 
  -4   8  36     1309.63     1523.54    170.74 o 
  -1   8  36       40.52      234.24    162.68 o 
  -2   3  37        2.56      387.68    153.78 o 
  -1   4  37        7.01      253.52    159.25 o 
  -3   5  37       28.79      -15.01    149.68 o 
  -5   6  37      282.24      266.51    184.24 o 
  -2   6  37       19.56      -40.62    162.66 o 
  -4   7  37       30.79       46.58    169.78 o 
  -1   7  37      207.76      355.03    208.01 o 
  -6   8  37      316.18      502.49    193.55 o 
  -3   8  37       65.87      142.55    198.60 o 
   0   1  38     2204.30     2226.34    228.42 o 
  -2   2  38     2144.28     2195.07    229.12 o 
  -1   3  38     5570.50     5667.87    207.96 o 
  -3   4  38     1695.01     1973.14    201.43 o 
   0   4  38    12219.37    12832.42    266.94 o 
  -5   5  38      679.89      435.85    238.32 o 
  -2   5  38     7810.78     8091.17    197.54 o 
  -4   6  38      354.19      309.17    166.68 o 
  -1   6  38     5193.17     4954.79    172.64 o 
  -6   7  38     1437.32     1551.80    180.95 o 
  -3   7  38     1516.25     1392.70    175.35 o 
  -1   2  39        0.13       60.36    161.22 o 
  -2   4  39       12.36      122.14    201.88 o 
  -4   5  39       33.69      138.88    206.44 o 
  -1   5  39      656.50      708.23    151.64 o 
  -3   6  39        3.81     -170.60    170.60 o 
  -1   1  40     7034.38     6667.03    223.36 o 
   0   2  40    14302.08    13523.02    491.96 o 
  -2   3  40      198.58      268.15    181.80 o 
  -4   4  40     2775.30     3348.14    379.76 o 
  -1   4  40     4622.92     4917.33    208.32 o 
  -3   5  40      243.49      257.19    210.50 o 
   0   5  40     7508.33     7914.26    288.16 o 
  -1   3  41      110.47      151.71    209.94 o 
  -3   4  41      169.18      268.68    175.00 o 
  -2   5  41       34.87     -135.29    438.96 o 
   0   0  42    18134.87    18277.93    501.67 o 
  -1   2  42     4887.37     5436.38    201.31 o 
  -3   3  42        5.86      377.76    254.43 o 
   0   3  42       51.79      523.95    423.37 o 
                                                 
